# Supplementary material for: Vitamin B12 Status and Cardiovascular Risk: Novel Insights from NMR-Based Lipoprotein Profiling in 20,665 Adults
Source: J Clin Med. 2026 Feb 26;15(5):1775. doi: 10.3390/jcm15051775 (PMC12985633; doi:10.3390/jcm15051775)
Supplement: Supplementary file 1 [file jcm-15-01775-s001.zip]

Archive with 1 entries (1 files):
- jcm-4162421-supplementary.pdf
